# Supplementary material for: ﻿Redescription of Tachyura(s. str.)ferrugata (Reitter, 1895) (Coleoptera, Carabidae), with the comments on the availability of varieties described by Johan Reinhold Sahlberg in Tachyina
Source: Zookeys. 2025 Mar 31;1233:195–206. doi: 10.3897/zookeys.1233.145545 (PMC11976312; doi:10.3897/zookeys.1233.145545)
Supplement: XML Treatment for Tachyura (s. str.) ferrugata [file zookeys.1233.145545-treatment1.xml]

<!DOCTYPE tp:taxon-treatment
  PUBLIC "-//TaxonX//DTD Taxonomic Treatment Publishing DTD v0 20100105//EN" "tax-treatment-NSO.dtd">
<tp:taxon-treatment xmlns:tp="http://www.plazi.org/taxpub"><tp:treatment-meta><kwd-group><label>Taxon classification</label><kwd>
              <named-content content-type="kingdom">Animalia</named-content>
            </kwd><kwd>
              <named-content content-type="order">Coleoptera</named-content>
            </kwd><kwd>
              <named-content content-type="family">Carabidae</named-content>
            </kwd></kwd-group><mixed-citation publication-type="journal"><person-group><name><surname>Kopecký</surname><given-names>Tomáš</given-names></name><name><surname>Bezděk</surname><given-names>Jan</given-names></name><name><surname>Mattila</surname><given-names>Jaakko</given-names></name></person-group><article-title>﻿Redescription of <tp:taxon-name><tp:taxon-name-part taxon-name-part-type="genus" reg="Tachyura">Tachyura</tp:taxon-name-part><tp:taxon-name-part taxon-name-part-type="sensu">(s. str.)</tp:taxon-name-part><tp:taxon-name-part taxon-name-part-type="species" reg="ferrugata">ferrugata</tp:taxon-name-part></tp:taxon-name> (Reitter, 1895) (<tp:taxon-name><tp:taxon-name-part taxon-name-part-type="order">Coleoptera</tp:taxon-name-part></tp:taxon-name>, <tp:taxon-name><tp:taxon-name-part taxon-name-part-type="family">Carabidae</tp:taxon-name-part></tp:taxon-name>), with the comments on the availability of varieties described by Johan Reinhold Sahlberg in <tp:taxon-name><tp:taxon-name-part taxon-name-part-type="subtribe">Tachyina</tp:taxon-name-part></tp:taxon-name></article-title><source>Zookeys</source><day>31</day><month>03</month><year>2025</year><volume>1233</volume><fpage>195</fpage><lpage>206</lpage><pub-id pub-id-type="doi">10.3897/zookeys.1233.145545</pub-id></mixed-citation></tp:treatment-meta><tp:nomenclature><label>﻿</label><tp:taxon-name>
            <object-id xmlns:xlink="http://www.w3.org/1999/xlink" content-type="arpha" xlink:type="simple">3CDDBEDE-2F38-5478-910D-6489772B63BB</object-id>
            <tp:taxon-name-part taxon-name-part-type="genus" reg="Tachyura">Tachyura</tp:taxon-name-part>
            <tp:taxon-name-part taxon-name-part-type="sensu">(s. str.)</tp:taxon-name-part>
            <tp:taxon-name-part taxon-name-part-type="species" reg="ferrugata">ferrugata</tp:taxon-name-part>
          </tp:taxon-name><tp:taxon-authority>(Reitter, 1895)</tp:taxon-authority><xref ref-type="fig" rid="F1">Figs 1</xref><xref ref-type="fig" rid="F2">, 2</xref><tp:nomenclature-citation-list><tp:nomenclature-citation><tp:taxon-name>
                <tp:taxon-name-part taxon-name-part-type="genus" reg="Tachys">Tachys</tp:taxon-name-part>
                <tp:taxon-name-part taxon-name-part-type="species" reg="ferrugatus">ferrugatus</tp:taxon-name-part>
              </tp:taxon-name><comment>Reitter, 1895: 79 (original description).</comment></tp:nomenclature-citation><tp:nomenclature-citation><tp:taxon-name><tp:taxon-name-part taxon-name-part-type="genus" reg="Tachys">Tachys</tp:taxon-name-part> (<tp:taxon-name-part taxon-name-part-type="subgenus" reg="Tachyura">Tachyura</tp:taxon-name-part>) <tp:taxon-name-part taxon-name-part-type="species" reg="quadrisignatus">quadrisignatus</tp:taxon-name-part> <tp:taxon-name-part taxon-name-part-type="infraspecific-rank">var.</tp:taxon-name-part> <tp:taxon-name-part taxon-name-part-type="variety" reg="caramanicus">caramanicus</tp:taxon-name-part></tp:taxon-name><comment>J.R. Sahlberg, 1913b: 18 (unavailable infrasubspecific name).</comment></tp:nomenclature-citation><tp:nomenclature-citation><tp:taxon-name>
                <tp:taxon-name-part taxon-name-part-type="genus" reg="Tachys">Tachys</tp:taxon-name-part>
                <tp:taxon-name-part taxon-name-part-type="species" reg="schuberti">schuberti</tp:taxon-name-part>
              </tp:taxon-name><comment>Jedlička, 1968: 289 (original description).</comment></tp:nomenclature-citation></tp:nomenclature-citation-list></tp:nomenclature><tp:treatment-sec sec-type="material" id="SECID0E2PAC"><title>Material examined.</title><p><bold><italic>Type material</italic></bold>: Turkey • Lectotype (Fig. <xref ref-type="fig" rid="F1">1A, B</xref>); “Siria, Akbes [white label] \ coll. Reitter [white label] \ <tp:taxon-name><tp:taxon-name-part taxon-name-part-type="genus" reg="Tachys">T.</tp:taxon-name-part><tp:taxon-name-part taxon-name-part-type="species" reg="ferrugatus">ferrugatus</tp:taxon-name-part></tp:taxon-name> m. Akbes [white label] \ Holotypus 1895 <tp:taxon-name><tp:taxon-name-part taxon-name-part-type="genus" reg="Tachys">Tachys</tp:taxon-name-part><tp:taxon-name-part taxon-name-part-type="species" reg="ferrugatus">ferrugatus</tp:taxon-name-part></tp:taxon-name> Reitter [white label with red frame] \ <tp:taxon-name><tp:taxon-name-part taxon-name-part-type="genus" reg="Tachyura">Tachyura</tp:taxon-name-part><tp:taxon-name-part taxon-name-part-type="species" reg="ferrugata">ferrugata</tp:taxon-name-part></tp:taxon-name> Rtt. Det. K. Kult, 1955 [white label]”; <named-content xmlns:xlink="http://www.w3.org/1999/xlink" content-type="dwc:institutional_code" xlink:title="Hungarian Natural History Museum, Budapest, Hungary" xlink:href="http://grbio.org/institution/hungarian-natural-history-museum-termeszettudomanyi-muzeum" xlink:type="simple">HNHM</named-content>.</p><fig id="F1" position="float" orientation="portrait"><object-id xmlns:xlink="http://www.w3.org/1999/xlink" content-type="doi" xlink:type="simple">10.3897/zookeys.1233.145545.figure1</object-id><object-id xmlns:xlink="http://www.w3.org/1999/xlink" content-type="arpha" xlink:type="simple">954CE81F-43D4-53E8-B033-5A12E5CC44D0</object-id><label>Figure 1.</label><caption><p><tp:taxon-name><tp:taxon-name-part taxon-name-part-type="genus" reg="Tachyura">Tachyura</tp:taxon-name-part><tp:taxon-name-part taxon-name-part-type="sensu">(s. str.)</tp:taxon-name-part><tp:taxon-name-part taxon-name-part-type="species" reg="ferrugata">ferrugata</tp:taxon-name-part></tp:taxon-name> (Reitter, 1895), type specimens and their labels. <bold>A</bold><italic><tp:taxon-name><tp:taxon-name-part taxon-name-part-type="genus" reg="Tachys">Tachys</tp:taxon-name-part><tp:taxon-name-part taxon-name-part-type="species" reg="ferrugatus">ferrugatus</tp:taxon-name-part></tp:taxon-name></italic> Reitter, 1895, lectotype <bold>B</bold><italic><tp:taxon-name><tp:taxon-name-part taxon-name-part-type="genus" reg="Tachys">T.</tp:taxon-name-part><tp:taxon-name-part taxon-name-part-type="species" reg="ferrugatus">ferrugatus</tp:taxon-name-part></tp:taxon-name></italic> Reitter, 1895, lectotype, labels <bold>C</bold><italic><tp:taxon-name><tp:taxon-name-part taxon-name-part-type="genus" reg="Tachys">T.</tp:taxon-name-part><tp:taxon-name-part taxon-name-part-type="species" reg="schuberti">schuberti</tp:taxon-name-part></tp:taxon-name></italic> Jedlička, 1968, holotype, female <bold>D</bold><italic><tp:taxon-name><tp:taxon-name-part taxon-name-part-type="genus" reg="Tachys">T.</tp:taxon-name-part><tp:taxon-name-part taxon-name-part-type="species" reg="schuberti">schuberti</tp:taxon-name-part></tp:taxon-name></italic> Jedlička, 1968, holotype, labels <bold>E</bold><tp:taxon-name><tp:taxon-name-part taxon-name-part-type="genus" reg="Tachys">T.</tp:taxon-name-part> (<tp:taxon-name-part taxon-name-part-type="subgenus" reg="Tachyura">Tachyura</tp:taxon-name-part>) <tp:taxon-name-part taxon-name-part-type="species" reg="quadrisignatus">quadrisignatus</tp:taxon-name-part> <tp:taxon-name-part taxon-name-part-type="infraspecific-rank">var.</tp:taxon-name-part> <tp:taxon-name-part taxon-name-part-type="variety" reg="caramanicus">caramanicus</tp:taxon-name-part></tp:taxon-name> J.R. Sahlberg, 1913, original specimen <bold>F</bold><tp:taxon-name><tp:taxon-name-part taxon-name-part-type="genus" reg="Tachys">T.</tp:taxon-name-part> (<tp:taxon-name-part taxon-name-part-type="subgenus" reg="Tachyura">Tachyura</tp:taxon-name-part>) <tp:taxon-name-part taxon-name-part-type="species" reg="quadrisignatus">quadrisignatus</tp:taxon-name-part> <tp:taxon-name-part taxon-name-part-type="infraspecific-rank">var.</tp:taxon-name-part> <tp:taxon-name-part taxon-name-part-type="variety" reg="caramanicus">caramanicus</tp:taxon-name-part></tp:taxon-name> J.R. Sahlberg, 1913, labels.</p></caption><graphic xmlns:xlink="http://www.w3.org/1999/xlink" xlink:href="zookeys-1233-195_article-145545__-g001.jpg" position="float" orientation="portrait" xlink:type="simple" id="oo_1296008.jpg"><uri content-type="original_file" xlink:type="simple">https://binary.pensoft.net/fig/1296008</uri></graphic></fig><p><bold><italic>Note on the type material</italic></bold>: <xref ref-type="bibr" rid="B13">Reitter (1895)</xref> used the word “häufig” in the description of <italic><tp:taxon-name><tp:taxon-name-part taxon-name-part-type="genus" reg="Tachyura">Tachyura</tp:taxon-name-part><tp:taxon-name-part taxon-name-part-type="species" reg="ferrugata">ferrugata</tp:taxon-name-part></tp:taxon-name></italic>, meaning that the species was abundant in the type locality, without specifying the number of specimens examined. We found only one syntype in the Reitter collection deposited in the Hungarian Natural History Museum in Budapest (Fig. <xref ref-type="fig" rid="F1">1A, B</xref>). The syntype has a holotype label added by the curator Zoltán Kaszab in the 1960s without any justification. We cannot rule out that additional syntypes exist in other institutions. This is why we find it appropriate to follow Recommendation 73F of the Code for avoidance of assumption of holotype (ICZN 1999) and design the specimen in question as lectotype.</p><p><xref ref-type="bibr" rid="B6">Jedlička (1968)</xref> described <italic><tp:taxon-name><tp:taxon-name-part taxon-name-part-type="genus" reg="Tachys">Tachys</tp:taxon-name-part><tp:taxon-name-part taxon-name-part-type="species" reg="schuberti">schuberti</tp:taxon-name-part></tp:taxon-name></italic> from Turkish localities “Selifke” (holotype) and “Namrum” (3 paratypes in coll. Schubert in <abbrev xmlns:xlink="http://www.w3.org/1999/xlink" content-type="institution" xlink:title="Naturhistorisches Museum, Wien, Austria" id="ABBRID0EVGAE" xlink:type="simple">NMW</abbrev>). The holotype (Fig. <xref ref-type="fig" rid="F1">1C, D</xref>) and 1 paratype are deposited in <named-content xmlns:xlink="http://www.w3.org/1999/xlink" content-type="dwc:institutional_code" xlink:title="Naturhistorisches Museum, Wien, Austria" xlink:href="http://grbio.org/institution/naturhistorisches-museum-wien-0" xlink:type="simple">NMPC</named-content>. The collections of the father Franz Theodor Adolf Schubert and his son Franz Xaver Schubert are stored in the Natural History Museum Vienna (<xref ref-type="bibr" rid="B4">Groll 2017</xref>) and two paratypes were traced there.</p><p>In the original description of <tp:taxon-name><tp:taxon-name-part taxon-name-part-type="genus" reg="Tachys">Tachys</tp:taxon-name-part> (<tp:taxon-name-part taxon-name-part-type="subgenus" reg="Tachyura">Tachyura</tp:taxon-name-part>) <tp:taxon-name-part taxon-name-part-type="species" reg="quadrisignatus">quadrisignatus</tp:taxon-name-part> <tp:taxon-name-part taxon-name-part-type="infraspecific-rank">var.</tp:taxon-name-part> <tp:taxon-name-part taxon-name-part-type="variety" reg="caramanicus">caramanicus</tp:taxon-name-part></tp:taxon-name>, <xref ref-type="bibr" rid="B16">Sahlberg (1913b)</xref> mentioned “25 specimina pauca invenit filius Unio” [= 25 specimens collected by his son Unio Johanson Sahlberg] collected in the valley of the Bulghar Dagh mountain range. In <abbrev xmlns:xlink="http://www.w3.org/1999/xlink" content-type="institution" xlink:title="Finnish Museum of Natural History, Helsinki, Finland" id="ABBRID0ECIAE" xlink:type="simple">MZH</abbrev>, one original specimen of var. <tp:taxon-name><tp:taxon-name-part taxon-name-part-type="genus" reg="Tachyura"/><tp:taxon-name-part taxon-name-part-type="variety" reg="caramanicus">caramanicus</tp:taxon-name-part></tp:taxon-name> from Bulghar Dagh, with the collector label “U. Sahlb.” is deposited (Fig. <xref ref-type="fig" rid="F1">1E, F</xref>). The specimen is labelled “var. <tp:taxon-name><tp:taxon-name-part taxon-name-part-type="genus" reg="Tachyura"/><tp:taxon-name-part taxon-name-part-type="variety" reg="anatolicus">anatolicus</tp:taxon-name-part></tp:taxon-name> J. Sahlb.”, which can either be a mistake, or the name was changed during publication process, as no taxon with such name was described by J.R. Sahlberg. This specimen is conspecific with <italic><tp:taxon-name><tp:taxon-name-part taxon-name-part-type="genus" reg="Tachyura">Tachyura</tp:taxon-name-part><tp:taxon-name-part taxon-name-part-type="species" reg="ferrugata">ferrugata</tp:taxon-name-part></tp:taxon-name></italic>.</p><p><bold><italic>Non-type material</italic></bold>: Syria • 2 spec.; 35 km E Latakia, Slanfah; 1200–1400 m a.s.l.; 29 Apr. 2011; K. Orszulik leg.; <abbrev xmlns:xlink="http://www.w3.org/1999/xlink" content-type="institution" xlink:title="Kamil Orszulik, Frýdek-Místek, Czech Republic" id="ABBRID0E2JAE" xlink:type="simple">KOCF</abbrev> • 14 spec.; Homs env., 10 km N of Crac des Chevaliers, Mashta Al Hilu; 24 Apr. 2011, K. Orszulik leg.; <abbrev xmlns:xlink="http://www.w3.org/1999/xlink" content-type="institution" xlink:title="Kamil Orszulik, Frýdek-Místek, Czech Republic" id="ABBRID0EAKAE" xlink:type="simple">KOCF</abbrev> • 2 spec.; same data as for preceding; <abbrev xmlns:xlink="http://www.w3.org/1999/xlink" content-type="institution" xlink:title="Tomáš Kopecký, Jablonné nad Orlicí, Czech Republic" id="ABBRID0EFKAE" xlink:type="simple">TKCJ</abbrev>.</p><p>Turkey • 1 ♀ (Fig. <xref ref-type="fig" rid="F1">1C, D</xref>), holotype of <italic><tp:taxon-name><tp:taxon-name-part taxon-name-part-type="genus" reg="Tachys">Tachys</tp:taxon-name-part><tp:taxon-name-part taxon-name-part-type="species" reg="schuberti">schuberti</tp:taxon-name-part></tp:taxon-name></italic> Jedlička, 1968; “Selifke, Anat.m. 7.–9.6.63 leg. F. Schubert [white label] \ Holotypus [red label] \ <tp:taxon-name><tp:taxon-name-part taxon-name-part-type="genus" reg="Tachys">Tachys</tp:taxon-name-part><tp:taxon-name-part taxon-name-part-type="species" reg="schuberti">schuberti</tp:taxon-name-part></tp:taxon-name> sp. n. det. Ing. Jedlička [red label]”; <named-content xmlns:xlink="http://www.w3.org/1999/xlink" content-type="dwc:institutional_code" xlink:title="Naturhistorisches Museum, Wien, Austria" xlink:href="http://grbio.org/institution/naturhistorisches-museum-wien-0" xlink:type="simple">NMPC</named-content> • 3 spec., paratypes of <italic><tp:taxon-name><tp:taxon-name-part taxon-name-part-type="genus" reg="Tachys">Tachys</tp:taxon-name-part><tp:taxon-name-part taxon-name-part-type="species" reg="schuberti">schuberti</tp:taxon-name-part></tp:taxon-name></italic> Jedlička, 1968; “Namrun, Anat.m. 10.5.–3.6.63 leg. F. Schubert [white label] \ Paratypus [red label] \ <tp:taxon-name><tp:taxon-name-part taxon-name-part-type="genus" reg="Tachys">Tachys</tp:taxon-name-part><tp:taxon-name-part taxon-name-part-type="species" reg="schuberti">schuberti</tp:taxon-name-part></tp:taxon-name> sp. n. det. Ing. Jedlička [red label]”; <abbrev xmlns:xlink="http://www.w3.org/1999/xlink" content-type="institution" xlink:title="Naturhistorisches Museum, Wien, Austria" id="ABBRID0E6LAE" xlink:type="simple">NMW</abbrev>, <named-content xmlns:xlink="http://www.w3.org/1999/xlink" content-type="dwc:institutional_code" xlink:title="Naturhistorisches Museum, Wien, Austria" xlink:href="http://grbio.org/institution/naturhistorisches-museum-wien-0" xlink:type="simple">NMPC</named-content> • 1 spec. (Fig. <xref ref-type="fig" rid="F1">1E, F</xref>) [original specimen of <tp:taxon-name><tp:taxon-name-part taxon-name-part-type="genus" reg="Tachys">Tachys</tp:taxon-name-part> (<tp:taxon-name-part taxon-name-part-type="subgenus" reg="Tachyura">Tachyura</tp:taxon-name-part>) <tp:taxon-name-part taxon-name-part-type="species" reg="quadrisignatus">quadrisignatus</tp:taxon-name-part> <tp:taxon-name-part taxon-name-part-type="infraspecific-rank">var.</tp:taxon-name-part> <tp:taxon-name-part taxon-name-part-type="variety" reg="caramanicus">caramanicus</tp:taxon-name-part></tp:taxon-name> J.R. Sahlberg, 1913]; Bulghar Dagh; U. Sahlberg leg.; <abbrev xmlns:xlink="http://www.w3.org/1999/xlink" content-type="institution" xlink:title="Finnish Museum of Natural History, Helsinki, Finland" id="ABBRID0ECNAE" xlink:type="simple">MZH</abbrev> • 1 spec.; Hatay Prov., Amanos Mts., Aslanli Beli; 970 m a.s.l.; 1 Jun. 1991; S. Kadlec leg.”; <named-content xmlns:xlink="http://www.w3.org/1999/xlink" content-type="dwc:institutional_code" xlink:title="Finnish Museum of Natural History, Helsinki, Finland" xlink:href="http://grbio.org/institution/finnish-museum-natural-history" xlink:type="simple">MGCC</named-content> • 8 spec.; same data as for preceding; <abbrev xmlns:xlink="http://www.w3.org/1999/xlink" content-type="institution" xlink:title="Tomáš Kopecký, Jablonné nad Orlicí, Czech Republic" id="ABBRID0EMNAE" xlink:type="simple">TKCJ</abbrev> • 1 spec.; Harbiya; 22 May 1993; J. Krátký leg.; <abbrev xmlns:xlink="http://www.w3.org/1999/xlink" content-type="institution" xlink:title="Tomáš Kopecký, Jablonné nad Orlicí, Czech Republic" id="ABBRID0ERNAE" xlink:type="simple">TKCJ</abbrev> • 1 spec.; Samsun Prov., Yunddagi Mts.; Cakiralan env.; 800–1000 m a.s.l.; 16 Jun. 1998, P. Vonička leg.; <abbrev xmlns:xlink="http://www.w3.org/1999/xlink" content-type="institution" xlink:title="Pavel Vonička, Liberec, Czech Republic" id="ABBRID0EWNAE" xlink:type="simple">PVCL</abbrev>.</p></tp:treatment-sec><tp:treatment-sec sec-type="redescription" id="SECID0E2NAE"><title>Redescription.</title><p><bold><italic>Body</italic></bold> (Fig. <xref ref-type="fig" rid="F2">2A–C</xref>). In lateral view, elytra more strongly arched, in anterior third slightly lowered, highest in posterior third, from which they bow to apex at an angle of 40°. Body length 2.38–2.50 mm, body width 0.88–0.95 mm.</p><fig id="F2" position="float" orientation="portrait"><object-id xmlns:xlink="http://www.w3.org/1999/xlink" content-type="doi" xlink:type="simple">10.3897/zookeys.1233.145545.figure2</object-id><object-id xmlns:xlink="http://www.w3.org/1999/xlink" content-type="arpha" xlink:type="simple">39D930EC-73A1-5BE3-BD95-DF0815B23789</object-id><label>Figure 2.</label><caption><p><tp:taxon-name><tp:taxon-name-part taxon-name-part-type="genus" reg="Tachyura">Tachyura</tp:taxon-name-part><tp:taxon-name-part taxon-name-part-type="sensu">(s. str.)</tp:taxon-name-part><tp:taxon-name-part taxon-name-part-type="species" reg="ferrugata">ferrugata</tp:taxon-name-part></tp:taxon-name> (Reitter, 1895). <bold>A</bold> dorsal view, male, Turkey: Harbiya <bold>B</bold> dorsal view, male, Turkey: Harbiya, photograph contoured by line drawing <bold>C</bold> dorsal view, male, Turkey: Harbiya, line drawing <bold>D</bold> ventral view, female, Turkey: Bahçe, line drawing <bold>E</bold> aedeagus, Turkey: Harbiya, line drawing <bold>F</bold> aedeagus, Turkey: Harbiya <bold>G</bold> gonocoxite, Turkey: Çevlik.</p></caption><graphic xmlns:xlink="http://www.w3.org/1999/xlink" xlink:href="zookeys-1233-195_article-145545__-g002.jpg" position="float" orientation="portrait" xlink:type="simple" id="oo_1296009.jpg"><uri content-type="original_file" xlink:type="simple">https://binary.pensoft.net/fig/1296009</uri></graphic></fig><p><bold><italic>Coloration.</italic></bold> Dorsal side rusty shiny, not iridescent. Each elytron with indistinct traces of apical and humeral pale rust spots. Antennae rusty, antennomeres I, II and half of III pale rust. Legs pale rusty. Ventral part of head, prothorax, mesothorax and metathorax rusty, epipleuron of pronotum and elytra pale rusty, maxillary palpomeres I and II pale rusty, III pale, labial palpomeres I and II pale rusty, III pale.</p><p><bold><italic>Head.</italic></bold> One-third narrower than pronotum, one quarter wider than long, eyes slightly prominent; labrum with convex anterior margin and with six short setae; clypeus with two punctures on anterior margin each one bearing long seta; frontal furrows double; external frontal furrows start near frontoclypeal suture, then sinuous to anterior setiferous punctures near eyes; internal frontal furrows broad, short and punctate, starting from clypeus and ending internally to anterior setiferous punctures; anterior setiferous punctures located on internal edges at anterior third of eyes, posterior setiferous punctures located on internal edges in posterior quarter of eyes; mandibles sharp, with one little tooth on internal edge; maxillae small, sharp, with two teeth and number of setae; antennomeres I–IV more than twice as long as wide, V–VI more than 1.5 times as long as wide, following antennomeres as long as wide, antennomere I with two setae, antennomeres II with four setae, rest of antennomeres with many setae.</p><p><bold><italic>Pronotum.</italic></bold> 1.4 times as wide as long, widest before middle, lateral margins widely bent, except basal fifth subparallel; anterior margin nearly straight; posterior margin nearly straight, lateral parts of posterior margin slightly sinuate; anterior angles rounded; posterior angles sharp, each with posterolateral setiferous puncture bearing long seta; lateral margins bordered, each before middle with anterolateral setiferous puncture bearing long seta; basal humps indistinct; basal impressions acutely depressed, leading obliquely from posterior angle towards centre, each impression with ten punctures; area between basal impressions with deep median puncture; median line fine, impressed, beginning at anterior pronotal quarter and ending in median puncture of basal impression; surface without visible microsculpture at 50× magnification.</p><p><bold><italic>Elytra.</italic></bold> Oval, 1.4 times as long as wide, with broad margin, without humeral teeth, widest at middle; each elytron with eight striae and without scutellar strioles, striae I–V and VIII well visible, with deep punctures, striae VI and VII punctiform (formed only by punctures), stria I begins next to scutellum and passes along suture to apex where it is connected with similarly prolonged stria VIII, which sinuate subapically, striae II–VII begin in anterior tenth and end in apical third of elytra; apical striola long, bent and directed towards stria III; surface without visible microsculpture at 50× magnification; humeral edge of the elytron passes humerus in form of short backward stria; each elytron with following setiferous punctures bearing long setae: large parascutellar puncture, four posthumeral umbilicate setiferous punctures, the first three at distance of their width, the fourth 1.5 times its diameter distant from third; one umbilicate puncture before apical third of elytral margin, two umbilicate puntures on elytral margin before apex; apical pore before half-length of apical striola at level of stria IV, two discal pores on inner edge of stria III, first in anterior third, second in posterior quarter.</p><p><bold><italic>Legs.</italic></bold> Profemora with four setae on dorsal side, two long setae on anterior margin of ventral side and two long setae in middle of ventral side; outer edges of frontal parts of protibiae obliquely arcuately cut, with three spines, one spine on anterior margin interiorly next to protarsomere I, one spine on anterior margin exteriorly next to protarsomere I and one bigger spine on interior margin of ventral side; protibiae on exterior margin of dorsal side and in ventral side with row of setae; first two protarsomeres in male slightly serrated and extended to sides, each protarsomere on dorsal ventral sides with two setae, protarsomere I 1.5 times as long as wide, protarsomeres II–IV as long as wide, protarsomere V 3.0 times as long as wide, claw falcate. Mesofemora with some setae on anterior margins of dorsal and ventral sides; mesotibiae with rows of setae on dorsal and ventral sides; mesotibiae at apical margin with three spines, two spines interiorly next to mesotarsomere, first in dorsal side and second on ventral side, one spine exteriorly next to mesotarsomere in dorsal side; mesotarsomeres I and V 3.0 times as long as wide, mesotarsomere II 1.5 times as long as wide, mesotarsomere III–IV as long as wide, all mesotarsomeres with two setae on dorsal and ventral sides, claw falcate; metafemora with some setae on anterior margins of dorsal and ventral sides; metatibiae with rows of setae on dorsal and ventral sides; metatibiae at apical margin with three spines, two spines interiorly next to metatarsomere, first in dorsal side and second on ventral side, one spine exteriorly next to metatarsomere in dorsal side; metatarsomere I 4.0 times longer as wide, metatarsomeres II–III 1.5 times as long as wide, metatarsomere IV as long as wide and metatarsomere V 3.0 times as long as wide, all metatarsomeres with two setae on dorsal and ventral sides, claw falcate.</p><p><bold><italic>Ventral surface</italic></bold> (Fig. <xref ref-type="fig" rid="F2">2D</xref>). Mentum with deep incision on front edge, anterior margin on each side next to incision pointed, in centre of incision with small tooth, surface below incision on each side with one setiferous puncture; maxillary palpomeres I and II 2.5 times as long as wide, with tiny setae, maxillary palpomere III small and narrow, twice longer as wide and without setae; labial palpomere I narrow, 4.0 times as long as wide, without setae, labial palpomere II 1.5 times as long as wide, kidney shaped, with setae, labial palpomere III small and narrow, 3.0 times as long as wide and without setae; anterior part of gula laterally widened; anterior part of prosternum wide, tapering posteriorly, in middle with pore, prosternal projection rounded axe-shaped; procoxa rounded; procoxal trochanter 1.5 times as long as wide; mesosternum triangular; mesepisternum 1.5 times as long as wide; mesepimeron very narrow, attached laterally to mesepisternum, almost indistinct; mesocoxa rounded; mesotrochanter 2.0 times as long as wide, pointed at end; metepisternum wide, elongate triangular; metepimeron narrow, almost indistinct; metasternum diamond-shaped, in middle with two pores in fine grove; metacoxa horn-shaped; metatrochanter elongate rounded, 2.5 times as long as wide; abdomen with six visible ventrites, ventrite I narrow, widened from centre to sides, ventrites II–III fused, laterally with indistinct sutures, ventrites III–V with two setiferous punctures in middle, ventrite VI with four setiferous punctures in middle.</p><p><bold><italic>Aedeagus</italic></bold> (Fig. <xref ref-type="fig" rid="F2">2E, F</xref>). Length 0.396 mm, evenly curved from base to apex in lateral view; superior margin with three shallow depressions and strong incision before apex; apex rounded and strongly sclerotized on underside; inferior margin slightly rounded, sclerotized along its entire length, internal structure not sclerotized; length of right paramere 0.223 mm, more sclerotized at base, with two long setae at apex.</p><p><bold>Female.</bold> Length of gonocoxite 0.204 mm, from base to middle of amphora shape, basal gonocoxite on ventral side with two long apical setae, and one medial seta, apical gonocoxite separates by abdominal collar from basal one, formed on ventral side with tooth-shaped, the anterior part sickle-shaped with three pores (Fig. <xref ref-type="fig" rid="F2">2G</xref>).</p><p><bold><italic>Bionomy.</italic></bold> The species lives on sandy gravel banks of streams, from lowlands to mountains.</p></tp:treatment-sec><tp:treatment-sec sec-type="Differential diagnosis" id="SECID0E6RAE"><title>Differential diagnosis.</title><p>In the East Mediterranean and the Near East, <tp:taxon-name><tp:taxon-name-part taxon-name-part-type="genus" reg="Tachyura">Tachyura</tp:taxon-name-part><tp:taxon-name-part taxon-name-part-type="sensu">(s. str.)</tp:taxon-name-part><tp:taxon-name-part taxon-name-part-type="species" reg="ferrugata">ferrugata</tp:taxon-name-part></tp:taxon-name> can be mixed with <tp:taxon-name><tp:taxon-name-part taxon-name-part-type="genus" reg="Tachyura">T.</tp:taxon-name-part><tp:taxon-name-part taxon-name-part-type="sensu">(s. str.)</tp:taxon-name-part><tp:taxon-name-part taxon-name-part-type="species" reg="confusa">confusa</tp:taxon-name-part></tp:taxon-name> Coulon &amp; Felix, 2011, <tp:taxon-name><tp:taxon-name-part taxon-name-part-type="genus" reg="Tachyura">T.</tp:taxon-name-part><tp:taxon-name-part taxon-name-part-type="sensu">(s. str.)</tp:taxon-name-part><tp:taxon-name-part taxon-name-part-type="species" reg="emerita">emerita</tp:taxon-name-part></tp:taxon-name> (Péringuey, 1898), <tp:taxon-name><tp:taxon-name-part taxon-name-part-type="genus" reg="Tachyura">T.</tp:taxon-name-part><tp:taxon-name-part taxon-name-part-type="sensu">(s. str.)</tp:taxon-name-part><tp:taxon-name-part taxon-name-part-type="species" reg="sinaitica">sinaitica</tp:taxon-name-part></tp:taxon-name> (Schatzmayr, 1936), and <tp:taxon-name><tp:taxon-name-part taxon-name-part-type="genus" reg="Tachyura">T.</tp:taxon-name-part><tp:taxon-name-part taxon-name-part-type="sensu">(s. str.)</tp:taxon-name-part><tp:taxon-name-part taxon-name-part-type="species" reg="thoracica">thoracica</tp:taxon-name-part></tp:taxon-name> (Kolenati, 1845). Therefore, we list differential characters that help to distinguish the above five species (Table <xref ref-type="table" rid="T1">1</xref>).</p><table-wrap id="T1" position="float" orientation="portrait"><label>Table 1.</label><caption><p>Differential characters for species similar to <italic><tp:taxon-name><tp:taxon-name-part taxon-name-part-type="genus" reg="Tachyura">Tachyura</tp:taxon-name-part><tp:taxon-name-part taxon-name-part-type="species" reg="ferrugata">ferrugata</tp:taxon-name-part></tp:taxon-name></italic>.</p></caption><table id="TID0ED5AE" rules="all"><tbody><tr><th rowspan="1" colspan="1">Species (<italic>n</italic> = 10)</th><th rowspan="1" colspan="1">Body length (mm)</th><th rowspan="1" colspan="1">Elytra length / width (mean)</th><th rowspan="1" colspan="1">Dorsal striae</th><th rowspan="1" colspan="1">Pronotum width / length (mean)</th><th rowspan="1" colspan="1">Pronotum shape</th><th rowspan="1" colspan="1">Eye length / width (mean)</th></tr><tr><td rowspan="1" colspan="1">
                    <italic>
                      <tp:taxon-name><tp:taxon-name-part taxon-name-part-type="genus" reg="Tachyura">T.</tp:taxon-name-part><tp:taxon-name-part taxon-name-part-type="species" reg="ferrugata">ferrugata</tp:taxon-name-part></tp:taxon-name>
                    </italic>
                  </td><td rowspan="1" colspan="1">2.38–2.50</td><td rowspan="1" colspan="1">1.55</td><td rowspan="1" colspan="1">Eight strongly punctured dorsal striae, striae I–V and VIII well visible, with deep punctures, striae VI and VII formed only by punctures</td><td rowspan="1" colspan="1">1.56</td><td rowspan="1" colspan="1">Narrowed to apex, lateral parts of posterior margin slightly sinuate, posterior angles, sharp</td><td rowspan="1" colspan="1">1.67</td></tr><tr><td rowspan="1" colspan="1">
                    <italic>
                      <tp:taxon-name><tp:taxon-name-part taxon-name-part-type="genus" reg="Tachyura">T.</tp:taxon-name-part><tp:taxon-name-part taxon-name-part-type="species" reg="emerita">emerita</tp:taxon-name-part></tp:taxon-name>
                    </italic>
                  </td><td rowspan="1" colspan="1">1.83–2.08</td><td rowspan="1" colspan="1">1.51</td><td rowspan="1" colspan="1">Eight punctured dorsal striae, striae I–IV, with punctures, striae V– VIII formed only by punctures</td><td rowspan="1" colspan="1">1.94</td><td rowspan="1" colspan="1">Slightly narrowed to apex, lateral parts of posterior margin little sinuate, posterior angles obtuse</td><td rowspan="1" colspan="1">1.55</td></tr><tr><td rowspan="1" colspan="1">
                    <italic>
                      <tp:taxon-name><tp:taxon-name-part taxon-name-part-type="genus" reg="Tachyura">T.</tp:taxon-name-part><tp:taxon-name-part taxon-name-part-type="species" reg="thoracica">thoracica</tp:taxon-name-part></tp:taxon-name>
                    </italic>
                  </td><td rowspan="1" colspan="1">2.00–2.45</td><td rowspan="1" colspan="1">1.57</td><td rowspan="1" colspan="1">Five finely punctured dorsal striae</td><td rowspan="1" colspan="1">1.37</td><td rowspan="1" colspan="1">Narrowed to apex, posterior margin little sinuate, posterior angles obtuse</td><td rowspan="1" colspan="1">1.43</td></tr><tr><td rowspan="1" colspan="1">
                    <italic>
                      <tp:taxon-name><tp:taxon-name-part taxon-name-part-type="genus" reg="Tachyura">T.</tp:taxon-name-part><tp:taxon-name-part taxon-name-part-type="species" reg="sinaitica">sinaitica</tp:taxon-name-part></tp:taxon-name>
                    </italic>
                  </td><td rowspan="1" colspan="1">2.00–2.23</td><td rowspan="1" colspan="1">1.65</td><td rowspan="1" colspan="1">Five finely punctured dorsal striae</td><td rowspan="1" colspan="1">1.33</td><td rowspan="1" colspan="1">Narrowed to apex, lateral parts of posterior margin slightly sinuate, posterior angles, sharp</td><td rowspan="1" colspan="1">2.00</td></tr><tr><td rowspan="1" colspan="1">
                    <italic>
                      <tp:taxon-name><tp:taxon-name-part taxon-name-part-type="genus" reg="Tachyura">T.</tp:taxon-name-part><tp:taxon-name-part taxon-name-part-type="species" reg="confusa">confusa</tp:taxon-name-part></tp:taxon-name>
                    </italic>
                  </td><td rowspan="1" colspan="1">1.88–2.05</td><td rowspan="1" colspan="1">1.59</td><td rowspan="1" colspan="1">Four dorsal striae, striae III in middle well visible and finely punctate, striae IV formed only by fine punctures</td><td rowspan="1" colspan="1">1.40</td><td rowspan="1" colspan="1">Narrowed to apex, posterior margin not sinuate, posterior angles obtuse</td><td rowspan="1" colspan="1">1.67</td></tr></tbody></table></table-wrap></tp:treatment-sec><tp:treatment-sec sec-type="distribution" id="SECID0EF2AE"><title>Distribution.</title><p>Syria (<xref ref-type="bibr" rid="B8">Kopecký 2009</xref>; present paper), Turkey (<xref ref-type="bibr" rid="B13">Reitter 1895</xref>; <xref ref-type="bibr" rid="B16">Sahlberg 1913b</xref>; <xref ref-type="bibr" rid="B6">Jedlička 1968</xref>; <xref ref-type="bibr" rid="B8">Kopecký 2009</xref>; present paper), Yemen (Socotra Island) (<xref ref-type="bibr" rid="B8">Kopecký 2009</xref>). The occurrence in Greece, reported in the first edition of Catalogue of Palaearctic <tp:taxon-name><tp:taxon-name-part taxon-name-part-type="order">Coleoptera</tp:taxon-name-part></tp:taxon-name> (<xref ref-type="bibr" rid="B7">Kopecký 2003</xref>), was based on erroneously determined specimens of <italic><tp:taxon-name><tp:taxon-name-part taxon-name-part-type="genus" reg="Tachyura">Tachyura</tp:taxon-name-part><tp:taxon-name-part taxon-name-part-type="species" reg="thoracica">thoracica</tp:taxon-name-part></tp:taxon-name></italic> (<xref ref-type="bibr" rid="B8">Kopecký 2009</xref>). However, the occurrence in Greece was erroneously repeated in the second edition (<xref ref-type="bibr" rid="B9">Kopecký 2017</xref>).</p><sec sec-type="﻿Key to the identification of the East Mediterranean and the Near East species related to Tachyura ferrugata" id="SECID0E63AE"><title>﻿Key to the identification of the East Mediterranean and the Near East species related to <italic><tp:taxon-name><tp:taxon-name-part taxon-name-part-type="genus" reg="Tachyura">Tachyura</tp:taxon-name-part><tp:taxon-name-part taxon-name-part-type="species" reg="ferrugata">ferrugata</tp:taxon-name-part></tp:taxon-name></italic></title><table-wrap content-type="key" position="anchor" orientation="portrait"><table id="TID0E3LAC" rules="all"><tbody><tr><td rowspan="1" colspan="1">1(2)</td><td rowspan="1" colspan="1">Each elytron with four striae, stria III well visible and finely punctate in middle, IV formed only by fine punctures. Pronotum narrowed to apex, posterior margin not sinuate, posterior angles obtuse. Eyes less prominent, mean ratio of eye length / width 1.67. Dorsal side shiny, dark yellow. Elytra without spots. Antennae and legs dark yellow. Body length 1.88–2.05 mm</td><td rowspan="1" colspan="1">
                      <bold><italic><tp:taxon-name><tp:taxon-name-part taxon-name-part-type="genus" reg="Tachyura">T.</tp:taxon-name-part><tp:taxon-name-part taxon-name-part-type="species" reg="confusa">confusa</tp:taxon-name-part></tp:taxon-name></italic> Coulon &amp; Felix, 2011</bold>
                    </td></tr><tr><td rowspan="1" colspan="1">2(1)</td><td rowspan="1" colspan="1">Each elytron with more than four striae</td><td rowspan="1" colspan="1">
                      <bold>3</bold>
                    </td></tr><tr><td rowspan="1" colspan="1">3(6)</td><td rowspan="1" colspan="1">Each elytron with five striae</td><td rowspan="1" colspan="1">
                      <bold>4</bold>
                    </td></tr><tr><td rowspan="1" colspan="1">4(5)</td><td rowspan="1" colspan="1">Eyes flat, mean ratio of eye length / width 2.00. Body slimmer than in <italic><tp:taxon-name><tp:taxon-name-part taxon-name-part-type="genus" reg="Tachyura">T.</tp:taxon-name-part><tp:taxon-name-part taxon-name-part-type="species" reg="thoracica">thoracica</tp:taxon-name-part></tp:taxon-name></italic>. Posterior pronotal angles rectangular. Dorsal side rusty shiny, each elytron with indistinct apical and humeral pale rust spots, antennae rusty with antennomeres I, II and half of III dark yellow, legs dark yellow. Body length 2.00–2.23 mm</td><td rowspan="1" colspan="1">
                      <bold><italic><tp:taxon-name><tp:taxon-name-part taxon-name-part-type="genus" reg="Tachyura">T.</tp:taxon-name-part><tp:taxon-name-part taxon-name-part-type="species" reg="sinaitica">sinaitica</tp:taxon-name-part></tp:taxon-name></italic> (Schatzmayr, 1936)</bold>
                    </td></tr><tr><td rowspan="1" colspan="1">5(4)</td><td rowspan="1" colspan="1">Eyes more prominent, mean ratio of eye length / width 1.43. Body more robust than in <italic><tp:taxon-name><tp:taxon-name-part taxon-name-part-type="genus" reg="Tachyura">T.</tp:taxon-name-part><tp:taxon-name-part taxon-name-part-type="species" reg="sinaitica">sinaitica</tp:taxon-name-part></tp:taxon-name></italic>. Posterior pronotal angles obtuse. Coloration of dorsal side very variable, usually brown or dark brown, in dark specimens each elytron usually with apical and humeral rusty spots, in lighter specimens with distinct extensive light rusty apical and humeral spots, sometimes light rusty spots fused into longitudinal band (number of dark specimens in population increases towards north and to higher altitudes), antennae dark rusty or brown, antennomeres I, II and half of III dark yellow or pale rusty, legs dark yellow or pale rusty. Body length 2.00–2.45 mm</td><td rowspan="1" colspan="1">
                      <bold><italic><tp:taxon-name><tp:taxon-name-part taxon-name-part-type="genus" reg="Tachyura">T.</tp:taxon-name-part><tp:taxon-name-part taxon-name-part-type="species" reg="thoracica">thoracica</tp:taxon-name-part></tp:taxon-name></italic> (Kolenati, 1845)</bold>
                    </td></tr><tr><td rowspan="1" colspan="1">6(3)</td><td rowspan="1" colspan="1">Each elytron with eight striae</td><td rowspan="1" colspan="1">
                      <bold>7</bold>
                    </td></tr><tr><td rowspan="1" colspan="1">7(8)</td><td rowspan="1" colspan="1">Elytral striae I–V and VIII well visible, with deep punctures, striae VI and VII formed only by punctures. Posterior pronotal angles rectangular. Eyes less prominent, mean ratio of eye length / width 1.67. Body slimmer than in <italic><tp:taxon-name><tp:taxon-name-part taxon-name-part-type="genus" reg="Tachyura">T.</tp:taxon-name-part><tp:taxon-name-part taxon-name-part-type="species" reg="emerita">emerita</tp:taxon-name-part></tp:taxon-name></italic>. Dorsal side rusty shiny; each elytron with indistinct apical and humeral pale rust spots, antennae rusty, antennomeres I, II and half of III pale rust, legs pale rusty. Body length 2.38–2.50 mm</td><td rowspan="1" colspan="1">
                      <bold><italic><tp:taxon-name><tp:taxon-name-part taxon-name-part-type="genus" reg="Tachyura">T.</tp:taxon-name-part><tp:taxon-name-part taxon-name-part-type="species" reg="ferrugata">ferrugata</tp:taxon-name-part></tp:taxon-name></italic> (Reitter, 1895)</bold>
                    </td></tr><tr><td rowspan="1" colspan="1">8(7)</td><td rowspan="1" colspan="1">Elytral striae I–IV with punctures, striae V–VIII formed only by punctures. Posterior pronotal angles obtuse. Eyes larger, more prominent, mean ratio of eye length / width 1.55. Body more robust than in <italic><tp:taxon-name><tp:taxon-name-part taxon-name-part-type="genus" reg="Tachyura">T.</tp:taxon-name-part><tp:taxon-name-part taxon-name-part-type="species" reg="ferrugata">ferrugata</tp:taxon-name-part></tp:taxon-name></italic>. Dorsal side dark yellow shiny, elytra without spots, antennae and legs dark yellow. Body length 1.83–2.08 mm</td><td rowspan="1" colspan="1">
                      <bold><italic><tp:taxon-name><tp:taxon-name-part taxon-name-part-type="genus" reg="Tachyura">T.</tp:taxon-name-part><tp:taxon-name-part taxon-name-part-type="species" reg="emerita">emerita</tp:taxon-name-part></tp:taxon-name></italic> (Péringuey, 1898)</bold>
                    </td></tr></tbody></table></table-wrap></sec><sec sec-type="﻿The varieties described by Johan Reinhold Sahlberg in Tachyina" id="SECID0ELEAG"><title>﻿The varieties described by Johan Reinhold Sahlberg in <tp:taxon-name><tp:taxon-name-part taxon-name-part-type="subtribe">Tachyina</tp:taxon-name-part></tp:taxon-name></title><p>Johan Reinhold <xref ref-type="bibr" rid="B14">Sahlberg (1903</xref>, <xref ref-type="bibr" rid="B15">1913a</xref>, <xref ref-type="bibr" rid="B16">1913b</xref>) described altogether six varieties in <tp:taxon-name><tp:taxon-name-part taxon-name-part-type="subtribe">Tachyina</tp:taxon-name-part></tp:taxon-name>. During a careful reading of Sahlberg’s papers we found that four of these varieties represent unavailable infrasubspecific names since a subspecies concept was used in the same works, and according to available information, these names were not validated prior to 1985 (<xref ref-type="bibr" rid="B5">International Commission on Zoological Nomenclature 1999</xref>, Article 45.6.4.1). The type specimens and one specimen of each species from the former Johan Reinhold Sahlberg collection are deposited in the Finnish Museum of Natural History (<abbrev xmlns:xlink="http://www.w3.org/1999/xlink" content-type="institution" xlink:title="Finnish Museum of Natural History, Helsinki, Finland" id="ABBRID0ELFAG" xlink:type="simple">MZH</abbrev>) and the rest of his collection is deposited in the Zoological Museum of the University of Turku (<xref ref-type="bibr" rid="B4">Groll 2017</xref>). However, from the original material of the varieties described in <tp:taxon-name><tp:taxon-name-part taxon-name-part-type="subtribe">Tachyina</tp:taxon-name-part></tp:taxon-name>, we found only one specimen of <tp:taxon-name><tp:taxon-name-part taxon-name-part-type="genus" reg="Tachys">Tachys</tp:taxon-name-part> (<tp:taxon-name-part taxon-name-part-type="subgenus" reg="Tachyura">Tachyura</tp:taxon-name-part>) <tp:taxon-name-part taxon-name-part-type="species" reg="quadrisignatus">quadrisignatus</tp:taxon-name-part> <tp:taxon-name-part taxon-name-part-type="infraspecific-rank">var.</tp:taxon-name-part> <tp:taxon-name-part taxon-name-part-type="variety" reg="caramanicus">caramanicus</tp:taxon-name-part></tp:taxon-name> in <abbrev xmlns:xlink="http://www.w3.org/1999/xlink" content-type="institution" xlink:title="Finnish Museum of Natural History, Helsinki, Finland" id="ABBRID0EOGAG" xlink:type="simple">MZH</abbrev>.</p><p>
              <bold><tp:taxon-name><tp:taxon-name-part taxon-name-part-type="genus" reg="Tachys">Tachys</tp:taxon-name-part><tp:taxon-name-part taxon-name-part-type="species" reg="scutellaris">scutellaris</tp:taxon-name-part><tp:taxon-name-part taxon-name-part-type="infraspecific-rank">var.</tp:taxon-name-part><tp:taxon-name-part taxon-name-part-type="variety" reg="flavicollis">flavicollis</tp:taxon-name-part></tp:taxon-name> J.R. Sahlberg, 1903: 5</bold>
            </p><p>An available name. A junior primary homonym of <italic><tp:taxon-name><tp:taxon-name-part taxon-name-part-type="genus" reg="Tachys">Tachys</tp:taxon-name-part><tp:taxon-name-part taxon-name-part-type="species" reg="flavicollis">flavicollis</tp:taxon-name-part></tp:taxon-name></italic> Motschulsky, 1862. In catalogues it is usually listed as synonym of <tp:taxon-name><tp:taxon-name-part taxon-name-part-type="genus" reg="Tachys">Tachys</tp:taxon-name-part> (<tp:taxon-name-part taxon-name-part-type="subgenus" reg="Tachys">Tachys</tp:taxon-name-part>) <tp:taxon-name-part taxon-name-part-type="species" reg="dimediatus">dimediatus</tp:taxon-name-part> <tp:taxon-name-part taxon-name-part-type="subspecies" reg="dimediatus">dimediatus</tp:taxon-name-part></tp:taxon-name> Motschulsky, 1849 (<xref ref-type="bibr" rid="B7">Kopecký 2003</xref>, <xref ref-type="bibr" rid="B9">2017</xref>).</p><p>
              <bold><tp:taxon-name><tp:taxon-name-part taxon-name-part-type="genus" reg="Tachys">Tachys</tp:taxon-name-part> (<tp:taxon-name-part taxon-name-part-type="subgenus" reg="Tachyta">Tachyta</tp:taxon-name-part>) <tp:taxon-name-part taxon-name-part-type="species" reg="parvulus">parvulus</tp:taxon-name-part> <tp:taxon-name-part taxon-name-part-type="infraspecific-rank">var.</tp:taxon-name-part> <tp:taxon-name-part taxon-name-part-type="variety" reg="coarctatus">coarctatus</tp:taxon-name-part></tp:taxon-name> J.R. Sahlberg, 1903: 5</bold>
            </p><p>An available name. Sahlberg was evidently considering whether to describe this taxon as a separate species (“An species distincta?”) but ultimately chose to describe it as a new variety. In catalogues it is usually listed as synonym of <tp:taxon-name><tp:taxon-name-part taxon-name-part-type="genus" reg="Tachyura">Tachyura</tp:taxon-name-part> (<tp:taxon-name-part taxon-name-part-type="subgenus" reg="Tachyura">Tachyura</tp:taxon-name-part>) <tp:taxon-name-part taxon-name-part-type="species" reg="parvula">parvula</tp:taxon-name-part></tp:taxon-name> (Dejean, 1831) (<xref ref-type="bibr" rid="B3">Csiki 1928</xref>; <xref ref-type="bibr" rid="B7">Kopecký 2003</xref>, <xref ref-type="bibr" rid="B9">2017</xref>).</p><p>
              <bold><tp:taxon-name><tp:taxon-name-part taxon-name-part-type="genus" reg="Tachys">Tachys</tp:taxon-name-part> (<tp:taxon-name-part taxon-name-part-type="subgenus" reg="Tachyura">Tachyura</tp:taxon-name-part>) <tp:taxon-name-part taxon-name-part-type="species" reg="sexstriatus">sexstriatus</tp:taxon-name-part> <tp:taxon-name-part taxon-name-part-type="infraspecific-rank">var.</tp:taxon-name-part> <tp:taxon-name-part taxon-name-part-type="variety" reg="brunneicollis">brunneicollis</tp:taxon-name-part></tp:taxon-name> J.R. Sahlberg, 1913b:19</bold>
            </p><p>An unavailable infrasubspecific name since a subspecies concept was used in the same work and the name was not validated prior to 1985 (<xref ref-type="bibr" rid="B5">International Commission on Zoological Nomenclature 1999</xref>, Article 45.6.4.1). It was previously listed as synonym of <italic><tp:taxon-name><tp:taxon-name-part taxon-name-part-type="genus" reg="Tachys">Tachys</tp:taxon-name-part><tp:taxon-name-part taxon-name-part-type="species" reg="euphratica">euphratica</tp:taxon-name-part></tp:taxon-name></italic> Reitter, 1885 (<xref ref-type="bibr" rid="B9">Kopecký 2017</xref>).</p><p>
              <bold><tp:taxon-name><tp:taxon-name-part taxon-name-part-type="genus" reg="Tachys">Tachys</tp:taxon-name-part> (<tp:taxon-name-part taxon-name-part-type="subgenus" reg="Tachyura">Tachyura</tp:taxon-name-part>) <tp:taxon-name-part taxon-name-part-type="species" reg="quadrisignatus">quadrisignatus</tp:taxon-name-part> <tp:taxon-name-part taxon-name-part-type="infraspecific-rank">var.</tp:taxon-name-part> <tp:taxon-name-part taxon-name-part-type="variety" reg="caramanicus">caramanicus</tp:taxon-name-part></tp:taxon-name> J.R. Sahlberg, 1913b:18</bold>
            </p><p>An unavailable infrasubspecific name since a subspecies concept was used in the same work and the name was not validated prior to 1985 (<xref ref-type="bibr" rid="B5">International Commission on Zoological Nomenclature 1999</xref>, Article 45.6.4.1). It was listed by <xref ref-type="bibr" rid="B9">Kopecký (2017)</xref> as a subspecies of <tp:taxon-name><tp:taxon-name-part taxon-name-part-type="genus" reg="Tachyura">Tachyura</tp:taxon-name-part> (<tp:taxon-name-part taxon-name-part-type="subgenus" reg="Tachyura">Tachyura</tp:taxon-name-part>) <tp:taxon-name-part taxon-name-part-type="species" reg="quadrisignata">quadrisignata</tp:taxon-name-part></tp:taxon-name> (Duftschmid, 1812).</p><p>
              <bold><tp:taxon-name><tp:taxon-name-part taxon-name-part-type="genus" reg="Tachys">Tachys</tp:taxon-name-part><tp:taxon-name-part taxon-name-part-type="species" reg="scutellaris">scutellaris</tp:taxon-name-part><tp:taxon-name-part taxon-name-part-type="infraspecific-rank">var.</tp:taxon-name-part><tp:taxon-name-part taxon-name-part-type="variety" reg="obscurus">obscurus</tp:taxon-name-part></tp:taxon-name> J.R. Sahlberg, 1913a:7</bold>
            </p><p>
              <bold><tp:taxon-name><tp:taxon-name-part taxon-name-part-type="genus" reg="Tachys">Tachys</tp:taxon-name-part><tp:taxon-name-part taxon-name-part-type="species" reg="scutellaris">scutellaris</tp:taxon-name-part><tp:taxon-name-part taxon-name-part-type="infraspecific-rank">var.</tp:taxon-name-part><tp:taxon-name-part taxon-name-part-type="variety" reg="obscurus">obscurus</tp:taxon-name-part></tp:taxon-name> J.R. Sahlberg, 1913b:19</bold>
            </p><p><xref ref-type="bibr" rid="B15">Sahlberg (1913a</xref>, <xref ref-type="bibr" rid="B16">1913b</xref>) proposed the name <italic><tp:taxon-name><tp:taxon-name-part taxon-name-part-type="genus" reg="Tachys"/><tp:taxon-name-part taxon-name-part-type="species" reg="obscurus">obscurus</tp:taxon-name-part></tp:taxon-name></italic> twice for the specimens from different localities. If they were available names, they would be homonyms. Because the subspecies concept was used in both works and the names were not validated prior to 1985 (<xref ref-type="bibr" rid="B5">International Commission on Zoological Nomenclature 1999</xref>, Article 45.6.4.1), they are infrasubspecific and unavailable. The first name was previously listed as a synonym of <italic><tp:taxon-name><tp:taxon-name-part taxon-name-part-type="genus" reg="Tachys">Tachys</tp:taxon-name-part><tp:taxon-name-part taxon-name-part-type="species" reg="centromaculatus">centromaculatus</tp:taxon-name-part></tp:taxon-name></italic> Wollaston, 1864, and the second name as a homonym of <tp:taxon-name><tp:taxon-name-part taxon-name-part-type="genus" reg="Tachyura">T.</tp:taxon-name-part><tp:taxon-name-part taxon-name-part-type="species" reg="scutellaris">scutellaris</tp:taxon-name-part><tp:taxon-name-part taxon-name-part-type="infraspecific-rank">var.</tp:taxon-name-part><tp:taxon-name-part taxon-name-part-type="variety" reg="obscurus">obscurus</tp:taxon-name-part></tp:taxon-name> J.R. Sahlberg, 1913a (<xref ref-type="bibr" rid="B9">Kopecký 2017</xref>).</p></sec></tp:treatment-sec><ref-list><ref id="B13"><mixed-citation xmlns:xlink="http://www.w3.org/1999/xlink" xlink:type="simple"><person-group><name name-style="western"><surname>Reitter</surname><given-names>E</given-names></name></person-group> (<year>1895</year>) <article-title>Beschreibung neuer oder wenig gekannter Coleopteren aus der Umgebung von Akbes in Syrien.</article-title><source>Wiener Entomologische Zeitung</source><volume>14</volume>: <fpage>79</fpage>–<lpage>88</lpage>. <ext-link xlink:href="10.5962/bhl.part.13210" ext-link-type="doi" xlink:type="simple">https://doi.org/10.5962/bhl.part.13210</ext-link></mixed-citation></ref><ref id="B6"><mixed-citation xmlns:xlink="http://www.w3.org/1999/xlink" xlink:type="simple"><person-group><name name-style="western"><surname>Jedlička</surname><given-names>A</given-names></name></person-group> (<year>1968</year>) <article-title>Neue Carabiden aus der palaearctischen Region.</article-title><source>Reichenbachia</source><volume>8</volume>: <fpage>285</fpage>–<lpage>296</lpage>.</mixed-citation></ref><ref id="B4"><mixed-citation xmlns:xlink="http://www.w3.org/1999/xlink" xlink:type="simple"><person-group><name name-style="western"><surname>Groll</surname><given-names>EK</given-names></name></person-group> (<year>2017</year>) Biographies of the Entomologists of the World. Online database, version 8, Senckenberg Deutsches Entomologisches Institut, Müncheberg. <ext-link xlink:href="http://sdei.senckenberg.de/biographies" ext-link-type="uri" xlink:type="simple">http://sdei.senckenberg.de/biographies</ext-link> [Accessed on: 2025-03-10]</mixed-citation></ref><ref id="B16"><mixed-citation xmlns:xlink="http://www.w3.org/1999/xlink" xlink:type="simple"><person-group><name name-style="western"><surname>Sahlberg</surname><given-names>JR</given-names></name></person-group> (<year>1913b</year>) <tp:taxon-name><tp:taxon-name-part taxon-name-part-type="order">Coleoptera</tp:taxon-name-part></tp:taxon-name> mediterranea orientalia, quae in Aegypto, Palestina, Syria, Caramania atque in Anatolia occidentali anno 1904 collegerunt John Sahlberg et Unio Saalas. Öfversigt af Finska Vetenskaps-Societetens Förhandlingar 55 A [1912–1913] (19): 1–281.</mixed-citation></ref><ref id="B8"><mixed-citation xmlns:xlink="http://www.w3.org/1999/xlink" xlink:type="simple"><person-group><name name-style="western"><surname>Kopecký</surname><given-names>T</given-names></name></person-group> (<year>2009</year>) Contribution to the systematic and distribution of <italic><tp:taxon-name><tp:taxon-name-part taxon-name-part-type="genus">Tachyura</tp:taxon-name-part></tp:taxon-name></italic> (<italic>s. str.</italic>) <italic><tp:taxon-name><tp:taxon-name-part taxon-name-part-type="genus"/><tp:taxon-name-part taxon-name-part-type="species">ferrugata</tp:taxon-name-part></tp:taxon-name></italic> (Reitter, 1895). Studies and Reports of District Museum Prague-East, Taxonomical series 5(1/2): 191–196.</mixed-citation></ref><ref id="B7"><mixed-citation xmlns:xlink="http://www.w3.org/1999/xlink" xlink:type="simple"><person-group><name name-style="western"><surname>Kopecký</surname><given-names>T</given-names></name></person-group> (<year>2003</year>) <article-title>Family <tp:taxon-name><tp:taxon-name-part taxon-name-part-type="family">Carabidae</tp:taxon-name-part></tp:taxon-name> Latreille, 1802: subtribe <tp:taxon-name><tp:taxon-name-part taxon-name-part-type="subtribe">Tachyina</tp:taxon-name-part></tp:taxon-name> Motschulsky, 1862.</article-title> In: <person-group><name name-style="western"><surname>Löbl</surname><given-names>I</given-names></name><name name-style="western"><surname>Smetana</surname><given-names>A</given-names></name></person-group> (<role>Eds</role>) <issue-title>Catalogue of Palaearctic Coleoptera.</issue-title><source>Volume 1. <tp:taxon-name><tp:taxon-name-part taxon-name-part-type="suborder">Archostemata</tp:taxon-name-part></tp:taxon-name> – <tp:taxon-name><tp:taxon-name-part taxon-name-part-type="suborder">Myxophaga</tp:taxon-name-part></tp:taxon-name> – <tp:taxon-name><tp:taxon-name-part taxon-name-part-type="suborder">Adephaga</tp:taxon-name-part></tp:taxon-name>. Apollo Books, Stenstrup</source>, <fpage>273</fpage>–<lpage>280</lpage>.</mixed-citation></ref><ref id="B9"><mixed-citation xmlns:xlink="http://www.w3.org/1999/xlink" xlink:type="simple"><person-group><name name-style="western"><surname>Kopecký</surname><given-names>T</given-names></name></person-group> (<year>2017</year>) <article-title>Family <tp:taxon-name><tp:taxon-name-part taxon-name-part-type="family">Carabidae</tp:taxon-name-part></tp:taxon-name> Latreille, 1802: subtribe <tp:taxon-name><tp:taxon-name-part taxon-name-part-type="subtribe">Tachyina</tp:taxon-name-part></tp:taxon-name> Motschulsky, 1862.</article-title> In: <person-group><name name-style="western"><surname>Löbl</surname><given-names>I</given-names></name><name name-style="western"><surname>Löbl</surname><given-names>D</given-names></name></person-group> (<role>Eds</role>) <issue-title>Catalogue of Palaearctic Coleoptera.</issue-title><source>Volume 1. <tp:taxon-name><tp:taxon-name-part taxon-name-part-type="suborder">Archostemata</tp:taxon-name-part></tp:taxon-name> – <tp:taxon-name><tp:taxon-name-part taxon-name-part-type="suborder">Myxophaga</tp:taxon-name-part></tp:taxon-name> – <tp:taxon-name><tp:taxon-name-part taxon-name-part-type="suborder">Adephaga</tp:taxon-name-part></tp:taxon-name>. Revised and Updated Edition. Brill, Leiden &amp; Boston</source>, <fpage>342</fpage>–<lpage>354</lpage>.</mixed-citation></ref><ref id="B14"><mixed-citation xmlns:xlink="http://www.w3.org/1999/xlink" xlink:type="simple"><person-group><name name-style="western"><surname>Sahlberg</surname><given-names>JR</given-names></name></person-group> (<year>1903</year>) <tp:taxon-name><tp:taxon-name-part taxon-name-part-type="order">Coleoptera</tp:taxon-name-part></tp:taxon-name> Numido-Punica mensibus martio, aprili et majo 1899 in Tunisia et Algeria orientali collecta. Öfversigt af Finska Vetenskaps-Societetens Förhandlingar 45 [1902–1903] (19): 1–69.</mixed-citation></ref><ref id="B15"><mixed-citation xmlns:xlink="http://www.w3.org/1999/xlink" xlink:type="simple"><person-group><name name-style="western"><surname>Sahlberg</surname><given-names>JR</given-names></name></person-group> (<year>1913a</year>) <tp:taxon-name><tp:taxon-name-part taxon-name-part-type="order">Coleoptera</tp:taxon-name-part></tp:taxon-name> balcanica quae mensibus Octobri et Decembri 1903 atque Martis et Aprili 1906 in peninsula balcanica collegerunt John Sahlberg et Unio Saalas. Öfversigt af Finska Vetenskaps-Societetens Förhandlingar 55 A [1912–1913] (15): 1–108.</mixed-citation></ref><ref id="B5"><mixed-citation xmlns:xlink="http://www.w3.org/1999/xlink" xlink:type="simple">International Commission on Zoological Nomenclature (<year>1999</year>) International Code of Zological Nomenclature. Fourth Edition. The International Trust for Zoological Nomenclature, London.</mixed-citation></ref><ref id="B3"><mixed-citation xmlns:xlink="http://www.w3.org/1999/xlink" xlink:type="simple"><person-group><name name-style="western"><surname>Csiki</surname><given-names>E</given-names></name></person-group> (<year>1928</year>) <article-title><tp:taxon-name><tp:taxon-name-part taxon-name-part-type="family">Carabidae</tp:taxon-name-part></tp:taxon-name> II: <tp:taxon-name><tp:taxon-name-part taxon-name-part-type="subfamily">Mormolycinae</tp:taxon-name-part></tp:taxon-name> et <tp:taxon-name><tp:taxon-name-part taxon-name-part-type="subfamily">Harpalinae</tp:taxon-name-part></tp:taxon-name> I (Pars 97).</article-title> In: <person-group><name name-style="western"><surname>Junk</surname><given-names>W</given-names></name><name name-style="western"><surname>Schenkling</surname><given-names>S</given-names></name></person-group> (<role>Eds</role>) <issue-title>Coleopterorum catalogus, Volumen II.</issue-title><source>W. Junk, Berlin</source>, <fpage>1</fpage>–<lpage>226</lpage>.</mixed-citation></ref></ref-list></tp:taxon-treatment>
